# Supplementary material for: Evaluating coral trophic strategies using fatty acid composition and indices
Source: PLoS One. 2019 Sep 11;14(9):e0222327. doi: 10.1371/journal.pone.0222327 (PMC6739055; doi:10.1371/journal.pone.0222327)
Supplement: S2 Table — Fatty acid composition (mean ± SD of % total fatty acids) of three species of coral hosts and their symbionts from the Maldives (n = 10 samples for each species of host or symbiont). (XLSX) [file pone.0222327.s002.xlsx]

## Sheet: Sheet1
Table S2. Fatty acid composition (mean ± SD of % total fatty acids) of three species of coral hosts and their symbionts from the Maldives (n=10 samples for each species of host or symbiont).
	Galaxea fascicularis		Pachyseris speciosa		Pocillopora verrucosa
Fatty acid	Host	Symbiont	Host	Symbiont	Host	Symbiont
14:0	1.5 ± 0.5	3.9 ± 2.0	1.6 ± 0.7	3.2 ± 0.8	3.2 ± 1.0	5.0 ± 0.6
14:1	0.0 ± 0.1	1.0 ± 2.3	0.0 ± 0.0	0.2 ± 0.2	0.0 ± 0.0	0.4 ± 0.6
15:0	0.1 ± 0.1	0.2 ± 0.1	0.1 ± 0.1	0.3 ± 0.1	0.4 ± 0.4	1.0 ± 0.4
16:0	37.2 ± 6.2	35.2 ± 8.5	31.5 ± 8.3	43.6 ± 10.5	36.9 ± 4.9	34.2 ± 6.7
16:1n-7	2.4 ± 0.7	4.8 ± 1.6	2.0 ± 1.1	2.6 ± 0.4	2.5 ± 0.3	3.1 ± 0.8
17:0	0.8 ± 1.6	0.5 ± 1.0	0.1 ± 0.2	0.0 ± 0.0	2.1 ± 3.3	0.3 ± 0.8
18:0	22.2 ± 3.7	7.0 ± 1.9	29.0 ± 6.4	12.9 ± 3.1	24.6 ± 3.9	8.5 ± 1.5
18:1n-7	0.5 ± 0.4	0.5 ± 0.1	1.4 ± 0.6	1.2 ± 0.2	0.7 ± 0.3	0.5 ± 0.1
18:1n-9	2.8 ± 0.5	3.5 ± 1.3	2.5 ± 1.1	2.7 ± 0.9	4.2 ± 0.9	4.8 ± 1.3
18:2n-6	1.0 ± 0.7	2.3 ± 0.6	1.0 ± 0.7	1.7 ± 0.6	0.6 ± 0.4	1.0 ± 0.3
18:3n-3	0.0 ± 0.0	0.1 ± 0.1	0.0 ± 0.0	0.0 ± 0.0	0.0 ± 0.0	0.1 ± 0.1
18:3n-6	2.3 ± 1.2	8.7 ± 2.7	2.0 ± 1.4	7.2 ± 3.0	1.5 ± 0.8	4.7 ± 1.1
18:4n-3	0.5 ± 0.5	6.4 ± 3.0	1.5 ± 1.9	5.2 ± 3.7	1.3 ± 0.8	6.9 ± 3.6
20:0	2.6 ± 0.7	0.8 ± 0.3	1.3 ± 0.5	1.0 ± 0.3	2.8 ± 0.4	1.6 ± 0.4
20:1n-11	0.0 ± 0.0	0.0 ± 0.0	0.0 ± 0.1	1.0 ± 0.7	0.0 ± 0.0	0.1 ± 0.1
20:1n-7	0.0 ± 0.0	0.0 ± 0.0	0.3 ± 0.8	0.0 ± 0.0	0.0 ± 0.0	0.1 ± 0.0
20:1n-9	0.0 ± 0.1	0.1 ± 0.1	0.1 ± 0.2	0.1 ± 0.2	2.1 ± 0.6	1.9 ± 0.7
20:2n-6	0.2 ± 0.4	0.3 ± 0.2	0.4 ± 0.5	0.4 ± 0.1	0.2 ± 0.3	0.3 ± 0.1
20:3n-6	2.4 ± 1.3	2.6 ± 1.2	0.6 ± 0.8	1.1 ± 0.7	2.5 ± 1.5	4.3 ± 1.1
20:4n-3	0.0 ± 0.0	0.2 ± 0.1	0.0 ± 0.0	0.1 ± 0.1	0.1 ± 0.2	0.6 ± 0.2
20:4n-6	6.4 ± 3.8	4.2 ± 2.1	6.2 ± 3.6	3.9 ± 2.8	3.2 ± 1.6	3.4 ± 1.9
20:5n-3	6.5 ± 6.1	5.9 ± 2.8	9.6 ± 17.6	4.7 ± 2.5	2.6 ± 2.5	3.0 ± 1.8
22:0	0.3 ± 0.3	0.3 ± 0.2	0.8 ± 0.6	0.6 ± 0.2	0.5 ± 0.3	0.3 ± 0.1
22:1n-11	0.0 ± 0.0	0.8 ± 0.5	0.0 ± 0.0	0.6 ± 0.2	0.0 ± 0.0	0.5 ± 0.3
22:1n-7	0.0 ± 0.0	0.0 ± 0.0	0.6 ± 1.0	0.0 ± 0.0	0.1 ± 0.2	0.0 ± 0.0
22:1n-9	0.2 ± 0.4	0.4 ± 0.5	0.1 ± 0.3	0.8 ± 0.4	0.3 ± 0.4	0.7 ± 0.4
22:4n-6	7.9 ± 2.5	2.8 ± 1.4	6.4 ± 2.3	1.3 ± 1.1	4.2 ± 2.0	2.4 ± 0.9
22:5n-3	0.2 ± 0.3	0.4 ± 0.2	0.0 ± 0.0	0.0 ± 0.1	0.5 ± 0.5	0.8 ± 0.6
22:6n-3	2.0 ± 1.6	7.1 ± 2.6	0.6 ± 0.8	3.4 ± 1.8	2.9 ± 1.4	9.5 ± 2.0
24:0	0.1 ± 0.2	0.0 ± 0.0	0.0 ± 0.0	0.1 ± 0.1	0.0 ± 0.0	0.1 ± 0.0
Total FA mass (10-3 mg per mg dry weight)	5.9	48.5	6.8	66.2	6.8	108
