# Supplementary material for: Evaluating coral trophic strategies using fatty acid composition and indices
Source: PLoS One. 2019 Sep 11;14(9):e0222327. doi: 10.1371/journal.pone.0222327 (PMC6739055; doi:10.1371/journal.pone.0222327)
Supplement: S3 Table — Polyunsaturated fatty acids of coral hosts, their symbionts, and various potential prey sources obtained from the literature. (XLSX) [file pone.0222327.s003.xlsx]

## Sheet: Raw data PUFA
Trophic-level	Is.Coral	Source	Group	Class.species	Order	Genus	species	c18.2n6	c18.3n6	c18.3n3	c18.4n3	c18.5n3	c20.4n6	c20.5n3	c22.6n3	Coral-ID	Notes	Notes_additional	ID_Galloway-Winder-2015	Reference
Consumer	Host	Coral-host	Host	Host.Galaxea	NA	Galaxea	fascicularis	1	2.2	0	0.5	0	5.9	0.8	0.9	HG1	Shallow	NA	NA	This study
Consumer	Host	Coral-host	Host	Host.Galaxea	NA	Galaxea	fascicularis	0	1.9	0	0	0	4.9	7.2	1.6	HG2	Deep	NA	NA	This study
Consumer	Host	Coral-host	Host	Host.Galaxea	NA	Galaxea	fascicularis	0	0.9	0	0	0	6.4	13.2	1.3	HG3	Deep	NA	NA	This study
Consumer	Host	Coral-host	Host	Host.Galaxea	NA	Galaxea	fascicularis	1.7	3.5	0	1.2	0	13.2	7.1	4.6	HG4	Shallow	NA	NA	This study
Consumer	Host	Coral-host	Host	Host.Galaxea	NA	Galaxea	fascicularis	0	1.1	0	0	0	3.1	17.7	0	HG5	Deep	NA	NA	This study
Consumer	Host	Coral-host	Host	Host.Galaxea	NA	Galaxea	fascicularis	1.5	3.5	0	0.7	0	6.3	0.7	3	HG6	Deep	NA	NA	This study
Consumer	Host	Coral-host	Host	Host.Galaxea	NA	Galaxea	fascicularis	1	3.2	0	1.2	0	12.9	5.5	3.5	HG7	Deep	NA	NA	This study
Consumer	Host	Coral-host	Host	Host.Galaxea	NA	Galaxea	fascicularis	1.9	3.8	0	1.2	0	6.1	0.9	3.9	HG8	Shallow	NA	NA	This study
Consumer	Host	Coral-host	Host	Host.Galaxea	NA	Galaxea	fascicularis	1.7	1.5	0	0.4	0	2.7	0	1.4	HG9	Shallow	NA	NA	This study
Consumer	Host	Coral-host	Host	Host.Galaxea	NA	Galaxea	fascicularis	0.8	0.9	0	0	0	2.9	11.7	0	HG10	Shallow	NA	NA	This study
Consumer	Host	Coral-host	Host	Host.Pachyseris	NA	Pachyseris	speciosa	1.5	3.7	0	5.8	0	12.7	0	2.2	HPa2	Shallow	NA	NA	This study
Consumer	Host	Coral-host	Host	Host.Pachyseris	NA	Pachyseris	speciosa	1.3	1.7	0	0.6	0	5.3	0.9	0.6	HPa3	Deep	NA	NA	This study
Consumer	Host	Coral-host	Host	Host.Pachyseris	NA	Pachyseris	speciosa	0.9	0.6	0	0	0	2.2	0	0	HPa4	Shallow	NA	NA	This study
Consumer	Host	Coral-host	Host	Host.Pachyseris	NA	Pachyseris	speciosa	1.7	3.9	0	1.1	0	7.2	1	0.9	HPa5	Deep	NA	NA	This study
Consumer	Host	Coral-host	Host	Host.Pachyseris	NA	Pachyseris	speciosa	1	1.4	0	0	0	4.8	0	0	HPa7	Deep	NA	NA	This study
Consumer	Host	Coral-host	Host	Host.Pachyseris	NA	Pachyseris	speciosa	1.9	3.5	0	1	0	9.8	1.2	1.6	HPa8	Shallow	NA	NA	This study
Consumer	Host	Coral-host	Host	Host.Pachyseris	NA	Pachyseris	speciosa	1.4	2.9	0	1	0	9.9	0.9	1	HPa9	Deep	NA	NA	This study
Consumer	Host	Coral-host	Host	Host.Pachyseris	NA	Pachyseris	speciosa	0.6	1.1	0	0	0	4.3	10.4	0	HPa10	Shallow	NA	NA	This study
Consumer	Host	Coral-host	Host	Host.Pocillopora	NA	Pocillopora	verrucosa	0.4	0.4	0	0.6	0	1.3	5.8	0.4	HPo1	Deep	NA	NA	This study
Consumer	Host	Coral-host	Host	Host.Pocillopora	NA	Pocillopora	verrucosa	0.6	1.3	0	1.4	0	2.9	6.5	2	HPo2	Deep	NA	NA	This study
Consumer	Host	Coral-host	Host	Host.Pocillopora	NA	Pocillopora	verrucosa	0	1.6	0	1.9	0	5.2	1.7	4.1	HPo3	Shallow	NA	NA	This study
Consumer	Host	Coral-host	Host	Host.Pocillopora	NA	Pocillopora	verrucosa	0.7	1.5	0	2.3	0	4.6	1.3	4.4	HPo4	Deep	NA	NA	This study
Consumer	Host	Coral-host	Host	Host.Pocillopora	NA	Pocillopora	verrucosa	0.5	1.6	0	0.9	0	1.7	0.7	2.8	HPo5	Deep	NA	NA	This study
Consumer	Host	Coral-host	Host	Host.Pocillopora	NA	Pocillopora	verrucosa	1.2	3.2	0	0.9	0	4.7	6	3.9	HPo6	Shallow	NA	NA	This study
Consumer	Host	Coral-host	Host	Host.Pocillopora	NA	Pocillopora	verrucosa	0.8	2	0	1.6	0	4	2	3.9	HPo7	Deep	NA	NA	This study
Consumer	Host	Coral-host	Host	Host.Pocillopora	NA	Pocillopora	verrucosa	0.6	0.5	0	1	0	1.5	0	1	HPo8	Shallow	NA	NA	This study
Consumer	Host	Coral-host	Host	Host.Pocillopora	NA	Pocillopora	verrucosa	0	1.3	0	0	0	1.7	0	2.6	HPo9	Shallow	NA	NA	This study
Consumer	Host	Coral-host	Host	Host.Pocillopora	NA	Pocillopora	verrucosa	0.9	1.9	0	2.4	0	5	1.6	4	HPo10	Shallow	NA	NA	This study
Prey	Non.host	Cryptophyte	Cryptophyceae	Cryptophyte	Pyrenomonadales	Rhodomonas	salina	15	3.3	8	7.8	0	3	4.8	3.6	NA	NA	NA	186	Tremblay2007
Prey	Non.host	Cryptophyte	Cryptophyceae	Cryptophyte	Pyrenomonadales	Rhodomonas	salina	7.8	0.4	0.4	18.3	0	0.4	5.7	6.1	NA	NA	NA	435	Veloza2006
Prey	Non.host	Cryptophyte	Cryptophyceae	Cryptophyte	Pyrenomonadales	Rhodomonas	lens	16.9	0	0	13.5	0	0	1.3	1.3	NA	NA	NA	216	Viso1993
Prey	Non.host	Cryptophyte	Cryptophyceae	Cryptophyte	Pyrenomonadales	Rhodomonas	lens	3.2	0.4	17.9	18.2	0	0	11.9	7.4	NA	NA	NA	364	Parrish2012
Prey	Non.host	Cryptophyte	Cryptophyceae	Cryptophyte	Pyrenomonadales	Rhodomonas	sp	8.6	0.9	20	7.6	0	0	6.1	5.2	NA	NA	NA	365	Parrish2012
Prey	Non.host	Cryptophyte	Cryptophyceae	Cryptophyte	Pyrenomonadales	Rhodomonas	sp	3.6	0	26	36.6	0	0.3	6.2	5.6	NA	NA	NA	657	Dutz2008+
Prey	Non.host	Cryptophyte	Cryptophyceae	Cryptophyte	Pyrenomonadales	Rhodomonas	salina	0.6	0.2	19.4	22.7	0	0	12.2	7.1	NA	NA	NA	81	Dunstan2005
Prey	Non.host	Cryptophyte	Cryptophyceae	Cryptophyte	Pyrenomonadales	Rhodomonas	salina	1.4	0.3	20.7	30.2	0	0.2	13.2	7.8	NA	NA	NA	80	Dunstan2005
Prey	Non.host	Cryptophyte	Cryptophyceae	Cryptophyte	Pyrenomonadales	Rhodomonas	salina	14.4	2.4	21.5	18.8	0	2.5	9.2	6.5	NA	NA	NA	79	Dunstan2005
Prey	Non.host	Cryptophyte	Cryptophyceae	Cryptophyte	Pyrenomonadales	Rhodomonas	maculata	2.1	0.2	26.6	27.5	0	0.2	7.7	6.4	NA	NA	NA	82	Dunstan2005
Prey	Non.host	Cryptophyte	Cryptophyceae	Cryptophyte	Pyrenomonadales	Rhodomonas	sp	5.3	0.6	29.9	20.9	0	0.6	7.6	6.7	NA	NA	NA	76	Dunstan2005
Prey	Non.host	Cryptophyte	Cryptophyceae	Cryptophyte	Pyrenomonadales	Rhodomonas	maculata	1.8	0.5	29.9	10.7	0	0	5.4	4.1	NA	NA	NA	83	Dunstan2005
Prey	Non.host	Cryptophyte	Cryptophyceae	Cryptophyte	Pyrenomonadales	Rhodomonas	salina	3.9	10.1	1	14	0	1	5.8	1.2	NA	NA	NA	714	Tang2001
Prey	Non.host	Cryptophyte	Cryptophyceae	Cryptophyte	Pyrenomonadales	Rhodomonas	salina	1.4	1.1	14.7	26.9	0	0	8.4	3.8	NA	NA	NA	339	Broglio2003
Prey	Non.host	Cryptophyte	Cryptophyceae	Cryptophyte	Other-multiple	Other	Other	16.6	0.7	11.3	5.8	0	0.2	6.3	2.2	NA	Southwest Indian Ocean	NA	NA	Zea Obando et al. 2017
Prey	Non.host	Cryptophyte	Cryptophyceae	Cryptophyte	Other-multiple	Other	Other	8.2	0.5	12.8	1.7	0	0.5	1.7	1.4	NA	Southwest Indian Ocean	NA	NA	Zea Obando et al. 2017
Prey	Non.host	Cyanobacteria	Cyanophyceae	Cyanobacteria	Synechococcales	Synechocystis	sp	0.2	1	3.3	0	0	0	0	0	NA	NA	NA	222	Viso1993
Prey	Non.host	Cyanobacteria	Cyanophyceae	Cyanobacteria	Synechococcales	Agmenellum	quadruplicatum	3.3	4	41.6	0	0	0	0	0	NA	NA	NA	220	Viso1993
Prey	Non.host	Cyanobacteria	Cyanophyceae	Cyanobacteria	Chroococcales	Chroococcus	sp	28.5	0	2.7	0	0	0.3	0	0	NA	NA	NA	348	Patil2007
Prey	Non.host	Cyanobacteria	Cyanophyceae	Cyanobacteria	Coleofasciculaceae	Roseofilum	sp. 1	8.3	0	1.4	0.6	0	0	1.3	0	NA	Southwest Indian Ocean	NA	NA	Zea Obando et al. 2017
Prey	Non.host	Cyanobacteria	Cyanophyceae	Cyanobacteria	Leptolyngbyaceae	LPP-group	sp. strainLPP1	5.1	0	3	0.4	0	0.4	0.9	0.8	NA	Southwest Indian Ocean	NA	NA	Zea Obando et al. 2017
Prey	Non.host	Cyanobacteria	Cyanophyceae	Cyanobacteria	Merismopediaceae	Synechocystis	sp.	8.6	0	3.8	0.2	0	0.1	0.3	0.3	NA	Southwest Indian Ocean	NA	NA	Zea Obando et al. 2017
Prey	Non.host	Cyanobacteria	Cyanophyceae	Cyanobacteria	Synechococcaceae	Synechococcus	elongatus(Nägeli)	9.5	0	3.9	0.8	0	0.4	0.6	0	NA	Southwest Indian Ocean	NA	NA	Zea Obando et al. 2017
Prey	Non.host	Cyanobacteria	Cyanophyceae	Cyanobacteria	Leptolyngbyaceae	Leptolyngbya	sp. 1	15.9	0	5.5	0.4	0	0.3	0.6	0.5	NA	Southwest Indian Ocean	NA	NA	Zea Obando et al. 2017
Prey	Non.host	Cyanobacteria	Cyanophyceae	Cyanobacteria	Pseudoanabaenaceae	Pseudoanabaena	sp.	12.7	0	12.7	0	0	0.3	0.4	0	NA	Southwest Indian Ocean	NA	NA	Zea Obando et al. 2017
Prey	Non.host	Cyanobacteria	Cyanophyceae	Cyanobacteria	Leptolyngbyaceae	Leptolyngbya	sp. 2	13.3	0	14.4	0.4	0	0.5	0.4	0	NA	Southwest Indian Ocean	NA	NA	Zea Obando et al. 2017
Prey	Non.host	Cyanobacteria	Cyanophyceae	Cyanobacteria	Spirulinaceae	Spirulina	sp.	9.6	0	23.4	0.3	0	0.4	0.1	0.4	NA	Southwest Indian Ocean	NA	NA	Zea Obando et al. 2017
Prey	Non.host	Diatom	Coscinodiscophyceae	Diatom	Chaetocerotales	Chaetoceros	affinis	1.3	0	0.8	0	0	0	0.6	0.1	NA	NA	NA	196	Viso1993
Prey	Non.host	Diatom	Coscinodiscophyceae	Diatom	Chaetocerotales	Chaetoceros	muelleri	14.6	0	31.8	0.4	0	0	1.7	0	NA	NA	NA	469	Schwenk2013
Prey	Non.host	Diatom	Coscinodiscophyceae	Diatom	Leptocylindrales	Leptocylindrus	danicus	0.2	0.5	0	0.3	0	5.2	2	0	NA	NA	NA	668	Jonasdottir2009
Prey	Non.host	Diatom	Bacillariophyceae	Diatom	Bacillariales	Nitzschia	closterium	2.7	0.7	1.6	1	0	1.4	2.6	1.9	NA	NA	NA	197	Viso1993
Prey	Non.host	Diatom	Coscinodiscophyceae	Diatom	Chaetocerotales	Chaetoceros	gracilis	0.6	1	0	0.7	0	5.4	5.2	0.4	NA	NA	NA	175	Volkman1989
Prey	Non.host	Diatom	Coscinodiscophyceae	Diatom	Chaetocerotales	Chaetoceros	calcitrans	0.8	0.4	0.1	0.5	0	5.7	11.6	0.8	NA	NA	NA	174	Volkman1989
Prey	Non.host	Diatom	Coscinodiscophyceae	Diatom	Chaetocerotales	Chaetoceros	muelleri	0.7	1.1	0.3	0.8	0	1.7	12.8	0.8	NA	NA	NA	706	Zhukova1995
Prey	Non.host	Diatom	Coscinodiscophyceae	Diatom	Chaetocerotales	Chaetoceros	gracilis	1.1	2.7	0	1.1	0	8.8	16.4	2	NA	NA	NA	541	Pernet2003
Prey	Non.host	Diatom	Coscinodiscophyceae	Diatom	Rhizosoleniales	Rhizosolenia	setigera	1.9	0.5	0.6	1.7	0	1	17.5	6.1	NA	NA	NA	88	Dunstan1994
Prey	Non.host	Diatom	Coscinodiscophyceae	Diatom	Chaetocerotales	Chaetoceros	constrictus	1.8	0.3	0.2	0.3	0	3.3	18.8	0.6	NA	NA	NA	707	Zhukova1995
Prey	Non.host	Diatom	Coscinodiscophyceae	Diatom	Chaetocerotales	Chaetoceros	gracilis	0.9	0.9	0	0.4	0	3.6	20.6	2.2	NA	NA	NA	543	Pernet2003
Prey	Non.host	Diatom	Bacillariophyceae	Diatom	Naviculales	Navicula	sp	2.9	0.7	0.2	0.9	0	0.5	21	2.6	NA	NA	NA	97	Dunstan1994
Prey	Non.host	Diatom	Bacillariophyceae	Diatom	Bacillariales	Nitzschia	closterium	0.5	0.5	0	3.5	0	4	24.2	2.4	NA	NA	NA	98	Dunstan1994
Prey	Non.host	Diatom	Bacillariophyceae	Diatom	Thalassiophysales	Amphora	sp	0.8	0.2	0.2	0.9	0	0.5	30.2	0.7	NA	NA	NA	93	Dunstan1994
Prey	Non.host	Dinoflagellate	Dinophyceae	Dinoflagellate	Peridinales	Heterocapsa	triquetra	2	0	4.7	8.8	11	0	0	4.7	NA	NA	NA	672	Jonasdottir2009
Prey	Non.host	Dinoflagellate	Dinophyceae	Dinoflagellate	Dinotrichales	Gymnodinium	wilczeki	3	0.1	0.8	0.1	13.3	0.1	12.1	18.5	NA	NA	NA	545	Nichols1984
Prey	Non.host	Dinoflagellate	Dinophyceae	Dinoflagellate	Procentrales	Prorocentrum	cordatum	1.1	0.1	0.8	0.1	27.8	0.8	4.4	14.5	NA	NA	NA	546	Nichols1984
Prey	Non.host	Dinoflagellate	Dinophyceae	Dinoflagellate	Peridinales	Scrippsiella	trochoidea	0.8	0	2	3.2	5.3	0	0.1	4.2	NA	NA	NA	203	Viso1993
Prey	Non.host	Dinoflagellate	Dinophyceae	Dinoflagellate	Procentrales	Prorocentrum	micans	0.7	0	4.5	3.3	3.9	0	0.1	2.8	NA	NA	NA	202	Viso1993
Prey	Non.host	Dinoflagellate	Dinophyceae	Dinoflagellate	Dinotrichales	Gymnodinium	kowalevskii	3.7	0	7.2	15.6	1.4	0	0.1	9.5	NA	NA	NA	709	Zhukova1995
Prey	Non.host	Dinoflagellate	Dinophyceae	Dinoflagellate	Dinotrichales	Gymnodinium	sanguineum	1.7	0	0	0	0	0	12.9	13.3	NA	NA	NA	341	Broglio2003
Prey	Non.host	Dinoflagellate	Dinophyceae	Dinoflagellate	Symbiodiniaceae	Symbiodinium	sp.	1	0.3	0	0	0	0	5.6	0.8	NA	Tropical cyanobacteria	Southwest Indian Ocean	NA	Zea Obando et al. 2017
Prey	Non.host	Dinoflagellate	Dinophyceae	Dinoflagellate	Symbiodiniaceae	Symbiodinium	sp. Strain Y6-1	0	4.7	0.1	23.7	0	0.1	0.2	32.2	NA	Tropical cyanobacteria	Southwest Indian Ocean	NA	Zea Obando et al. 2017
Prey	Non.host	Dinoflagellate	Dinophyceae	Dinoflagellate	Prorocentraceae	Prorocentrum	lima	0.4	0.2	0.3	3.9	0	0	10.5	11.2	NA	Tropical cyanobacteria	Southwest Indian Ocean	NA	Zea Obando et al. 2017
Prey	Non.host	Dinoflagellate	Dinophyceae	Dinoflagellate	Symbiodiniaceae	Symbiodinium	sp. (clade D)	1.1	1.7	0.6	19.8	0	0	20.4	12.6	NA	Tropical cyanobacteria	Southwest Indian Ocean	NA	Zea Obando et al. 2017
Prey	Non.host	Dinoflagellate	Dinophyceae	Dinoflagellate	Prorocentraceae	Prorocentrum	lima	0.7	0	1	6.2	0	0	21.8	19.5	NA	Tropical cyanobacteria	Southwest Indian Ocean	NA	Zea Obando et al. 2017
Symbiont	Non.host	Symbiont	Symbiont	Symbiont.Galaxea	NA	Symbiodinium		1.5	6.3	0	7.5	0	2.1	10.2	5.1	SG1	Shallow	NA	NA	This study
Symbiont	Non.host	Symbiont	Symbiont	Symbiont.Galaxea	NA	Symbiodinium		2.1	4.2	0	2.8	0	1.2	3.6	2.6	SG2	Deep	NA	NA	This study
Symbiont	Non.host	Symbiont	Symbiont	Symbiont.Galaxea	NA	Symbiodinium		2.8	8.1	0	3.5	0	2.8	3.9	6.5	SG4	Deep	NA	NA	This study
Symbiont	Non.host	Symbiont	Symbiont	Symbiont.Galaxea	NA	Symbiodinium		1.9	11.3	0	7.7	0	6.7	8.2	9.8	SG5	Deep	NA	NA	This study
Symbiont	Non.host	Symbiont	Symbiont	Symbiont.Galaxea	NA	Symbiodinium		1.4	10.3	0	6.2	0	4.6	5.7	6.8	SG7	Deep	NA	NA	This study
Symbiont	Non.host	Symbiont	Symbiont	Symbiont.Pachyseris	NA	Symbiodinium		1.9	5.6	0	3.8	0	2.9	2.8	2.3	SPa1	Shallow	NA	NA	This study
Symbiont	Non.host	Symbiont	Symbiont	Symbiont.Pachyseris	NA	Symbiodinium		1.6	8.2	0	7.6	0	3.3	8.1	4.3	SPa2	Deep	NA	NA	This study
Symbiont	Non.host	Symbiont	Symbiont	Symbiont.Pachyseris	NA	Symbiodinium		2.2	11.2	0	5.3	0	3.6	6.6	5.1	SPa4	Deep	NA	NA	This study
Symbiont	Non.host	Symbiont	Symbiont	Symbiont.Pachyseris	NA	Symbiodinium		1.5	8.8	0	4.4	0	3.3	5.1	3.4	SPa6	Deep	NA	NA	This study
Symbiont	Non.host	Symbiont	Symbiont	Symbiont.Pachyseris	NA	Symbiodinium		1.7	6.9	0	3.1	0	4.3	2.6	2.2	SPa7	Shallow	NA	NA	This study
Symbiont	Non.host	Symbiont	Symbiont	Symbiont.Pachyseris	NA	Symbiodinium		2.5	10	0	4.8	0	3.9	5.4	4.7	SPa8	Shallow	NA	NA	This study
Symbiont	Non.host	Symbiont	Symbiont	Symbiont.Pachyseris	NA	Symbiodinium		0.4	0.8	0	0.4	0	0.4	0.5	0.3	SPa9	Deep	NA	NA	This study
Symbiont	Non.host	Symbiont	Symbiont	Symbiont.Pachyseris	NA	Symbiodinium		1	5.3	0	1.5	0	2	2.8	1.8	SPa10	Deep	NA	NA	This study
Symbiont	Non.host	Symbiont	Symbiont	Symbiont.Pocillopora	NA	Symbiodinium		0.6	4	0	3.8	0	1.9	1.6	9.7	SPo5	Shallow	NA	NA	This study
Symbiont	Non.host	Symbiont	Symbiont	Symbiont.Pocillopora	NA	Symbiodinium		1.8	6.2	0	3.2	0	3.2	3.7	7	SPo7	Shallow	NA	NA	This study
Symbiont	Non.host	Symbiont	Symbiont	Symbiont.Pocillopora	NA	Symbiodinium		0.8	3.2	0	3.2	0	1.1	1	5.8	SPo10	Shallow	NA	NA	This study
Symbiont	Non.host	Symbiont	Symbiont	Symbiont.Galaxea	NA	Symbiodinium		2.5	9.1	0.1	7.3	0	7	7.9	9.8	SG3	Shallow	NA	NA	This study
Symbiont	Non.host	Symbiont	Symbiont	Symbiont.Galaxea	NA	Symbiodinium		2.4	11	0.1	5.4	0	3.3	4	7.7	SG6	Deep	NA	NA	This study
Symbiont	Non.host	Symbiont	Symbiont	Symbiont.Galaxea	NA	Symbiodinium		2.7	11.9	0.1	12.4	0	6.5	9	10	SG8	Shallow	NA	NA	This study
Symbiont	Non.host	Symbiont	Symbiont	Symbiont.Galaxea	NA	Symbiodinium		3	5	0.1	2.7	0	2.7	1.3	3.9	SG9	Shallow	NA	NA	This study
Symbiont	Non.host	Symbiont	Symbiont	Symbiont.Pachyseris	NA	Symbiodinium		2.3	9.1	0.1	13.7	0	11.3	8.2	6.2	SPa3	Shallow	NA	NA	This study
Symbiont	Non.host	Symbiont	Symbiont	Symbiont.Pachyseris	NA	Symbiodinium		2	5.8	0.1	7	0	4	4.7	3.2	SPa5	Shallow	NA	NA	This study
Symbiont	Non.host	Symbiont	Symbiont	Symbiont.Pocillopora	NA	Symbiodinium		0.9	3.8	0.1	5.3	0	2.7	1.9	8.1	SPo1	Deep	NA	NA	This study
Symbiont	Non.host	Symbiont	Symbiont	Symbiont.Pocillopora	NA	Symbiodinium		0.8	4	0.1	7.3	0	3.8	2.7	12	SPo2	Deep	NA	NA	This study
Symbiont	Non.host	Symbiont	Symbiont	Symbiont.Pocillopora	NA	Symbiodinium		0.8	5.3	0.1	11.4	0	5.2	4.5	10.9	SPo3	Deep	NA	NA	This study
Symbiont	Non.host	Symbiont	Symbiont	Symbiont.Pocillopora	NA	Symbiodinium		0.9	5	0.1	6	0	2.6	2.3	9.5	SPo6	Deep	NA	NA	This study
Symbiont	Non.host	Symbiont	Symbiont	Symbiont.Pocillopora	NA	Symbiodinium		1	3.8	0.1	5.4	0	2.4	2	9.7	SPo8	Shallow	NA	NA	This study
Symbiont	Non.host	Symbiont	Symbiont	Symbiont.Galaxea	NA	Symbiodinium		3	9.3	0.2	8.6	0	5.2	5	8.5	SG10	Shallow	NA	NA	This study
Symbiont	Non.host	Symbiont	Symbiont	Symbiont.Pocillopora	NA	Symbiodinium		1.2	6.4	0.2	13.4	0	7.8	7.4	11.5	SPo4	Deep	NA	NA	This study
Symbiont	Non.host	Symbiont	Symbiont	Symbiont.Pocillopora	NA	Symbiodinium		1.1	5.2	0.2	10.1	0	3.7	3	10.4	SPo9	Shallow	NA	NA	This study
Prey	Non.host	Zooplankton	Zooplankton-copepod-calanoid	Copepod	NA	Candacia	ethiopica	1.3	0.3	1.3	2.9	0	0.8	16.2	27.5	NA	Eastern Australia	Copepod	NA	Couturier_2013
Prey	Non.host	Zooplankton	Zooplankton-copepod-calanoid	Copepod	NA	Euchaeta	marina	2.2	0	0	2.1	0	1	12.6	34.7	NA	East Tropical Atlantic	Copepod	NA	Teuber et al. 2014
Prey	Non.host	Zooplankton	Zooplankton-copepod-calanoid	Copepod	NA	Euchirella	pulchra	1.5	0	0.7	1.9	0	1.6	9.8	17.7	NA	East Tropical Atlantic	Copepod	NA	Bode_2015
Prey	Non.host	Zooplankton	Zooplankton-copepod-calanoid	Copepod	NA	Calanoides	carinatus	2.1	0	1.1	1.8	0	0.9	9.8	5.9	NA	East Tropical Atlantic	Copepod	NA	Bode_2015
Prey	Non.host	Zooplankton	Zooplankton-copepod-calanoid	Copepod	NA	Pleuromamma	abdominalis	1.7	0	0.6	1.8	0	1.1	12.6	34.9	NA	East Tropical Atlantic	Copepod	NA	Bode_2015
Prey	Non.host	Zooplankton	Zooplankton-copepod-calanoid	Copepod	NA	Pleuromamma	xiphias	1.5	0	0.6	1.7	0	1.3	11.6	31.2	NA	East Tropical Atlantic	Copepod	NA	Bode_2015
Prey	Non.host	Zooplankton	Zooplankton-copepod-calanoid	Copepod	NA	Pleuromamma	robusta	1.5	0	0	1.7	0	1.2	14.7	34	NA	East Tropical Atlantic	Copepod	NA	Teuber et al. 2014
Prey	Non.host	Zooplankton	Zooplankton-copepod-calanoid	Copepod	NA	Paraeuchaeta	gracilis	1.3	0	0.7	1.5	0	0.7	7.4	17.4	NA	East Tropical Atlantic	Copepod	NA	Bode_2015
Prey	Non.host	Zooplankton	Zooplankton-copepod-calanoid	Copepod	NA	Neocalanus	gracilis	1.9	0	0.5	1.5	0	0.9	10.7	25.3	NA	East Tropical Atlantic	Copepod	NA	Bode_2015
Prey	Non.host	Zooplankton	Zooplankton-copepod-calanoid	Copepod	NA	Scolecithrix	danae	1.6	0	0.5	1.4	0	0.8	8.8	24.4	NA	East Tropical Atlantic	Copepod	NA	Bode_2015
Prey	Non.host	Zooplankton	Zooplankton-copepod-calanoid	Copepod	NA	Euchirella	splendens	1.5	0	0	1.4	0	1.4	10.6	21.4	NA	East Tropical Atlantic	Copepod	NA	Teuber et al. 2014
Prey	Non.host	Zooplankton	Zooplankton-copepod	Copepod	NA	Unknown	Unknown	1.9	0	0.7	1.1	0	1.1	11	28.8	NA	Tropical	Copepod	NA	Kattner_pers-comm
Prey	Non.host	Zooplankton	Zooplankton-copepod-calanoid	Copepod	NA	Subeucalanus	spp.	0.7	0.5	0.1	1.1	0	1.5	15.5	6.9	NA	Eastern Australia	Copepod	NA	Couturier_2013
Prey	Non.host	Zooplankton	Zooplankton-copepod-calanoid	Copepod	NA	Neocalanus	gracilis	1.7	0	0	1.1	0	1	12.6	29.3	NA	East Tropical Atlantic	Copepod	NA	Teuber et al. 2014
Prey	Non.host	Zooplankton	Zooplankton-copepod-calanoid	Copepod	NA	Undinula	vulgaris	1.7	0.4	0.7	0.8	0	1.4	14	32.4	NA	Eastern Australia	Copepod	NA	Couturier_2013
Prey	Non.host	Zooplankton	Zooplankton-copepod-calanoid	Copepod	NA	Undinula	vulgaris	1.7	0	0.6	0.8	0	0.9	11.5	34.1	NA	East Tropical Atlantic	Copepod	NA	Bode_2015
Prey	Non.host	Zooplankton	Zooplankton-copepod-calanoid	Copepod	NA	Scolecithrix	danae	1.8	0	0	0.5	0	1	11.9	22.9	NA	East Tropical Atlantic	Copepod	NA	Teuber et al. 2014
Prey	Non.host	Zooplankton	Zooplankton-copepod-calanoid	Copepod	NA	Temora	stylifera	1.3	0	0	0.3	0	1.5	11.9	43.1	NA	East Tropical Atlantic	Copepod	NA	Teuber et al. 2014
Prey	Non.host	Zooplankton	Zooplankton-copepod-calanoid	Copepod	NA	Undinula	vulgaris	1.4	0	0	0	0	0.9	13.2	42.1	NA	East Tropical Atlantic	Copepod	NA	Teuber et al. 2014

## Sheet: References
References	Notes
Numbers associated with ID_Galloway-Winder-2015	see Galloway and Winder (2015): Partitioning the Relative Importance of Phylogeny and Environmental Conditions on Phytoplankton Fatty Acids
Teuber L, Schukat A, Hagen W, Auel H. Trophic interactions and life strategies of epi- to bathypelagic calanoid copepods in the tropical Atlantic Ocean. J Plankton Res. Oxford University Press; 2014;36: 1109–1123. doi:10.1093/plankt/fbu030
Bode M, Hagen W, Schukat A, Teuber L, Fonseca-Batista D, Dehairs F, et al. Feeding strategies of tropical and subtropical calanoid copepods throughout the eastern Atlantic Ocean – Latitudinal and bathymetric aspects. Prog Oceanogr. Pergamon; 2015;138: 268–282. doi:10.1016/J.POCEAN.2015.10.002
Zea Obando C, Linossier I, Dufossé L, Zubia M, Tunin-Ley A, Turquet J, et al. Fatty Acid Profiling of Tropical Microalgae and Cyanobacteria Strains Isolated From Southwest Indian Ocean Islands. J Mar Biol Aquac. 2017;3: 1–14. doi:10.15436/2381-0750.17.1367
Couturier LIE, Rohner CA, Richardson AJ, Marshall AD, Jaine FRA, Bennett MB, et al. Stable Isotope and Signature Fatty Acid Analyses Suggest Reef Manta Rays Feed on Demersal Zooplankton. Tsikliras AC, editor. PLoS One. Public Library of Science; 2013;8: e77152. doi:10.1371/journal.pone.0077152
