# Supplementary material for: Evaluating coral trophic strategies using fatty acid composition and indices
Source: PLoS One. 2019 Sep 11;14(9):e0222327. doi: 10.1371/journal.pone.0222327 (PMC6739055; doi:10.1371/journal.pone.0222327)
Supplement: S4 Table — Classification of different potential sources of polyunsaturated fatty acids (18:2n-6, 18:3n-6, 18:3n-3, 18:4n-3, 18:5n-3, 20:4n-6, 20:5n-3, 22:6n-3) evaluated in the original model of the linear discriminant analysis. Species-specific symbionts were evaluated for each coral host model. (XLSX) [file pone.0222327.s004.xlsx]

## Sheet: Sheet1
Table S4. Classification of different potential sources of polyunsaturated fatty acids (18:2n-6, 18:3n-6, 18:3n-3, 18:4n-3, 18:5n-3, 20:4n-6, 20:5n-3, 22:6n-3) evaluated in the original model of the linear discriminant analysis. Species-specific symbionts were evaluated for each coral host model.
Copepod	Cryptophyte	Cyanobacteria	Diatom	Dinoflagellate	Symbiont
0.89	0.69	0.82	0.86	0.5	0.97
